# Supplementary material for: The nociceptive withdrawal reflex does not adapt to joint position change and short-term motor practice
Source: F1000Res. 2013 Dec 19;2:158. Originally published 2013 Jul 16. [Version 2] doi: 10.12688/f1000research.2-158.v2 (PMC3886789; doi:10.12688/f1000research.2-158.v2)
Supplement: Electromyography and force recordings of nociceptive withdrawal responses during both joint manipulation and conditioning tasks. — Data associated with the joint manipulation task can be found in Exp1_position folder and is separated by the subject’s number and joint, elbow or (Sub#_Elb) shoulder (Sub#_Shl), and the static position of the joint (extended (ext)/flexed (flex)/neutral (neut)) during the evoked withdrawal response. Exp2_cond provides data associated with the resultant withdrawal response pre- and post- conditioning task and is separated by subject number and the isometric voluntary action of elbow extension (Sub#_Cond) or flexion (Sub#_Flex) in response to the 200 conditioning stimuli. [file f1000research-2-3375-s0000.tgz]

Archive with 2 entries (2 files):
- Exp1_postion.zip
- Exp2_cond.zip
